# Supplementary material for: Varicella zoster virus-associated morbidity and mortality in Africa – a systematic review
Source: BMC Infect Dis. 2017 Nov 14;17:717. doi: 10.1186/s12879-017-2815-9 (PMC5686819; doi:10.1186/s12879-017-2815-9)
Supplement: Supplementary file 1 — Varicella in Africa – raw dataset. Data extracted from the included studies. (XLSX 44 kb) [file 12879_2017_2815_MOESM1_ESM.xlsx]

## Sheet: Final included articles
Unique ID			Study Details				Study characteristics						Diagnosis					Study population						Primary Outcomes																		Characteristics of VZV cases
Study No.	Date (in 2016) of data extraction by HH	Date (in 2016) of data extraction recheck by BK	Author	Year	Journal	Title	Study period	Study Design	Objectives	Study inclusion/exclusion criteria defined	Informed consent	Ethics approval	VZV diagnosis criteria used	Clinical case definition provided	Type of clinical case definition	Sample used for lab test	Type of lab test used	Country	Country income level	Community OR Health centre	Denominator stated	Denominator source	Sample size	% with seroprotective Abs against VZV			% with seropositive Abs for VZV			Incidence per 100 000			Prevalence (%)			Hospitalization rate (%)			Mortality rate			Co-morbidity of VZV with:	Age: mean (SDs)	Age: Median (range)	Gender (Female %)	HIV positive study subjects (%)	Acyclovir	Vax status	Population density (urban OR rural)
																								HIV NS	HIV neg	HIV pos	HIV NS	HIV neg	HIV pos	HIV NS	HIV neg	HIV pos	HIV NS	HIV neg	HIV pos	HIV NS	HIV neg	HIV pos	HIV NS	HIV neg	HIV pos
1	14-Mar	2016-03-20	Admani, B., et al.	2008	East African Medical Journal	Seroprevalence of varicella zoster antibodies among children with malnutrition, malignancies and HIV infection	Aug-Sept 2003	1	To determine the seroprevalence of varicella zoster in paediatric patients at a high risk of developing complications	1	1	1	2	NA	NA	2	4	Kenya	2	2	1	1	182	0.236	(24,1% in malignancies; 25% in severe malnutrition)	21.9%	NS	NS	NS	NS	NS	NS	NS	NS	NS	1	NS	NS	NS	NS	NS	HIV, Severe malnutrition, malignancies	NS	NS (1-12)	43	64	3	3	1
2	16-May	2016-03-30	Ajayi, G. O., et al.	2011	Clinical and Experimental Obstetrics & Gynecology	Prevalence of other antibodies (herpes, CMV, rubella, varicella, hepatitis B and C, syphilis, chlamydia, mumps, toxoplasmosis) in HIV-positive patients	June 1997 – Dec 2005	4	To determine the seropositivity of HIV-positive patients to other antibodies	2	1	1	2	NA	NA	3	4 (IgG and IgM)	Nigeria	2	2	1	1	70	NS	NS	NS	NS	NS	0.6286	NS	NS	NS	NS	NS	NS	NS	NS	NS	NS	NS	NS	HIV	NS	NS	0.7143	100	NS	NS	1
3	14-Mar	2016-03-20	Asiki, G., et al.	2015	Tropical medicine & international health: TM & IH	Pilot study of antibodies against varicella zoster virus and human immunodeficiency virus in relation to the risk of developing stroke, nested within a rural cohort in Uganda	1989-2008	2	We conducted a pilot case–control study of stroke, nested within a long-standing cohort in Uganda, to examine antibodies against VZV prior to diagnosis.	1	2	1	2	NA	NA	2	4 (IgG and IgM)	Uganda	1	1	1	1	166 (31 cases; 135 controls)	NS	NS	NS	100% (in both cases and controls)	NS	NS	NS	NS	NS	NS	NS	NS	NS	NS	NS	NS	NS	NS	HIV; Stroke	60 (13.7)	NS	49	16	3	3	2
4	14-Mar	2016-03-21	Ben Fredj, N., et al.	2012	Journal of Neurovirology	Identification of human herpesviruses 1 to 8 in Tunisian multiple sclerosis patients and healthy blood donors	NS	3	To verify the possible role of human herpesviruses (HHVs) as triggering or aggravating factors in relapsing–remitting multiple sclerosis clinical outcome, we studied the prevalence of all eight human herpesviruses in whole blood samples collected from 51 MS patients and from 51 healthy controls.	1	1	1	2	NA	NA	1	3	Tunisia	3	3	1	1	102 (51 cases; 51 controls)	NS	NS	NS	NS	NS	NS	NS	NS	NS	0.049	NS	NS	NS	NS	NS	NS	NS	NS	Multiple sclerosis	NS	38.5 (19-64)	59	NA	3	3	2
5	25-Mar	2016-04-16	Compston, L. I., et al.	2009	Journal of Medical Virology	Prevalence of persistent and latent viruses in untreated patients infected with HIV-1 from Ghana, West Africa	NS	1	This study was conducted to determine the prevalence of persistent viruses in individuals with untreated HIV-1 infection and uninfected blood donors.	1	1	1	2	NA	NA	2	6	Ghana	2	3	1	1	412	NS	NS	NS	NS	0.45	57.2% in all HIV pos (57.1% in asympt HIV; 57.2% in sympt HIV)	NS	NS	NS	NS	NS	NS	NS	NS	NS	NS	NS	NS	HIV	NS	25.5 (controls) & 35 (cases) (total range 16-65)	NS	0.29	3	3	2
6	25-Mar	2016-04-16	Ghebrekidan, H., et al.	1999	Journal of Clinical Virology	Prevalence of herpes simplex virus types 1 and 2, cytomegalovirus, and varicella-zoster virus infections in Eritrea	Summer 1995	1	To evaluate the spread of herpes simplex virus types 1 and 2 (HSV-1 and HSV-2), cytomegalovirus (CMV), and varicella-zoster virus (VZV) infections.	3	1	3	2	NA	NA	2	4	Eritrea	1	1	1	1	450	NS	NS	NS	NS	95% FSW, 96% guerilla fighters, 96% truck drivers, 91% port workers, 41% Rashaida, 37% children >5	NS	NS	NS	NS	NS	NS	NS	NS	NS	NS	NS	NS	NS	HIV	NS	NS	NS	NS	3	3	1
7	25-Mar	2016-04-16	Hannachi, N., et al.	2011	Bulletin de la Societe de Pathologie Exotique	Seroprevalence of rubella virus, varicella zoster virus, cytomegalovirus and parvovirus B19 among pregnant women in the Sousse region, Tunisia	Sept - Nov 2006	1	The aim of the study is to evaluate seroprevalence of rubella virus (RV), cytomegalovirus (CMV), varicella zoster virus (VZV), and parvovirus B19 (PB19) in 404 Tunisian pregnant women, and to determine reliability of maternal past history of eruption.	3	1	3	2	NA	NA	2	4	Tunisia	3	2	1	1	404	NS	NS	NS	80.9	NS	NS	NS	NS	NS	NS	NS	NS	NS	NS	NS	NS	NS	NS	Pregnancy	NA	30 (17 – 52)	1	NS	3	3	3
8	21-Apr	2016-03-30	Leung, J., et al.	2015	Journal of Immigrant & Minority Health	Seroprevalence of Varicella-Zoster Virus in Five US-Bound Refugee Populations	a) 2003-2004 b)2005-2006	1	We describe VZV seroprevalence in 5 U.S.-bound refugee groups: (1) Bhutanese in Nepal, (2) Burmese on the Thailand-Burma (Myanmar) border, (3) Burmese in Malaysia, (4) Iraqi in Jordan, and (5) Somali in Kenya.	2	2	2	2	NA	NA	2	4	Somali refugees living in Kenya	Kenya 2; Somalia 1	1	1	1	a) 206; b) 82	NS	NS	NS	a) 96% b) 94%	NS	NS	NS	NS	NS	NS	NS	NS	NS	NS	NS	NS	NS	NS	None	a) 32 (18-45) b) 21 (18-45)	NS	a) 55% female; b) 46% female	NS	3	3	a) 5 b) 1
9	12-May	2016-03-30	Poulsen, A., et al.	2002	The Journal of Infection	A household study of chickenpox in Guinea-Bissau: intensity of exposure is a determinant of severity	Dec 1994 - June 1995	7	To determinate the relative importance of state of nutrition and intensity of exposure for clinical severity of chickenpox in a developing country.	2	3	1	3	3	3	2	4	Guinea-Bissau	1	1	1	2	37400; 229 children examined	NS	NS	NS	NS	NS	NS	442	NS	NS	NS	NS	NS	NS	NS	NS	0	NS	NS	None	NS	3 years (3 months to 30.3 years)	0.509	NS	NS	3	6
10	12-May	2016-03-30	Poulsen, A., et al.	2005	Pediatric Infectious Disease Journal	Varicella zoster in Guinea-Bissau - Intensity of exposure and severity of infection	April 2000 – Dec 2001	7	To describe the epidemiology of and risk factors for severe chickenpox in Guinea- Bissau.	2	1	1	3	3	3	2	4	Guinea-Bissau	1	1	2	2	Population of about45,000 (use this as denominator assuming this figure is for the year of the study)people and with 2000 births per year, according to registry	NS	NS	NS	NS	NS	NS	1539 cases of chickenpox; 18 cases of herpes zoster(use calculations as for the above cell)	NS	NS	NS	NS	NS	(10.3% of cases developed pneumonia)	NS	NS	0.0013	NS	NS	None	NS	4,5 for males; 4,3 for females	NS	NS	NS	2	6
11	12-May	2016-03-30	Rubaihayo, J., et al.	2015	Bmc Infectious Diseases	Trends in prevalence of selected opportunistic infections associated with HIV/AIDS in Uganda	Jan 2002 – Dec 2013	5	The primary objective of this study was to assess the effect of HAART coverage on trends of five most common OIs in Uganda.	1	2	1	1	3	4	NA	NA	Uganda	1	2	1	1	5972	NS	NS	NS	NS	NS	NS	NS	NS	751	NS	NS	NS	NS	NS	NS	NS	NS	NS	HIV	NS	32 (26-39)	0.73	1	3	3	3
12	16-May	2016-03-30	Schaftenaar, E., et al.	2014	PloS One	High seroprevalence of human herpesviruses in HIV-infected individuals attending primary healthcare facilities in rural South Africa	Sept 2012 – Jan 2013	1	Seroprevalence data of human herpesviruses (HHVs) are limited for sub-Saharan Africa. These are important to provide an indication of potential burden of HHV-related disease, in particular in HIV infected individuals who are known to be at increased risk of these conditions in the Western world.	1	1	1	2	NA	NA	2	4	South Africa	3	2	1	1	405	NS	NS	NS	NS	NS	VZV 89% (95% CI: 86–92)	NS	NS	NS	NS	NS	NS	NS	NS	NS	NS	NS	NS	HIV	37.9 (SD 11.5)	NS	82% female	1	3	3	2
13	16-May	2016-03-30	Schoub, B. D., et al.	1985	South African Medical Journal	Prevalence of antibodies to varicella zoster virus in healthy adults	1983-1985	1	A serological study of immunity to varicella zoster was carried out using an ELISA in 244 healthy adult laboratory staff members.	2	2	2	2	NA	NA	2	4	South Africa	3	1	1	1	244	NS	NS	NS	90	NS	NS	NS	NS	NS	NS	NS	NS	NS	NS	NS	NS	NS	NS	None	NS	NS	NS	NS	3	2	1
14	2016-05-22	2016-03-30	Sixl, W. and B. Sixl-Voigt	1987	Journal of Hygiene, Epidemiology, Microbiology, and Immunology	Serological screenings of various infectious diseases on the Cape Verde Islands (West Africa)	1982 - 1983	4	General screening investigations were carried out in the Cape Verde Islands concerning infectious diseases.	3	3	3	2	NA	NA	2	Complement fixation test	Cape Verde	2	2	1	1	380	NS	NS	NS	0.55	NS	NS	NS	NS	NS	NS	NS	NS	NS	NS	NS	NS	NS	NS	NS	NS	NS	NS	NS	3	3	4
15	2016-06-03		Selim, H. S., et al.	2007	The Journal of the Egyptian Public Health Association	Microbial study of meningitis and encephalitis cases	April 2004 - Sept 2005	1	This study aimed to identify the possible microbial causes of meningitis and/or encephalitis cases	1	1	3	2	NA	NA	5	1 & 3	Egypt	2	2	1	1	322	NS	NS	NS	NS	NS	NS	NS	NS	NS	11.8% (of viral meningitis)	NS	NS	1	NS	NS	NS	NS	NS	Meningo-encephalitis	NS	NS (2-75)	NS	NS	3	3	1
16	2016-06-03		Siddiqi, O. K., et al.	2014	Clinical Infectious Diseases	Molecular diagnosis of central nervous system opportunistic infections in HIV-infected Zambian adults	Oct 2010 - May 2012	1	We sought to determine the prevalence of CNS OIs in HIV-infected Zambian adults and analyze their impact on patient outcomes	1	1	1	2	NA	NA	5	3	Zambia	2	2	1	1	331	NS	NS	NS	NS	NS	NS	NS	NS	NS	NS	NS	3,9% of CNS infections	NS	NS	1	NS	NS	30,8% (4 of 13 patients with VZV died)	HIV, CNS Opportunistic infections	NS	Male 37; Female 34	48.9%	1	2	3	1
17	2016-06-03		Benjamin, L. A., et al.	2013	Infection	Detection of herpes viruses in the cerebrospinal fluid of adults with suspected viral meningitis in Malawi	Sept - Dec 2007	1	Very little is known about the prevalence of HSV, VZV, EBV and CMV as causes of aseptic meningitis in HIV. We, therefore, looked for these infections in Malawian adults with clinically suspected meningitis.	1	1	1	2	NA	NA	5	3	Malawi	1	2	1	1	183	NS	NS	NS	NS	NS	NS	NS	NS	NS	0% of viral meningitis	NS	NS	1	NS	NS	NS	NS	NS	HIV; meningitis	NS	NS	NS	0.68	3	3	1
18	2016-06-06		Laaks, D., et al.	2015	African Health Sciences	Polymerase chain reaction to search for herpes viruses in uveitic and healthy eyes: A South African perspective	January 2011 - December 2012	3	To analyse aqueous polymerase chain reaction (PCR) results in patients diagnosed with undifferentiated uveitis and determine prevalence of herpesviridae in non-uveitic patients undergoing routine cataract extraction.	1	1	1	2	NA	NA	6	3	South Africa	3	2	1	1	72 uveitis patients; 57 controls	NS	NS	NS	NS	NS	NS	NS	NS	NS	32% of viral uveitis; 0% in controls	NS	NS	1	NS	NS	NS	NS	NS	HIV, uveitis	NS	30.5% (NS)	66.7%	45.8%	3	3	1
19	2016-06-06		Nahdi, I., et al.	2012	Journal of Medical Virology	Detection of herpes simplex virus (1 and 2), varicella-zoster virus, cytomegalovirus, human herpesvirus 6 and enterovirus in immunocompetent Tunisian patients with acute neuromeningeal disorder	Sept 2007 - June 2009	1	This study aimed to investigate the occurrence of HSV-1, HSV-2, VZV, CMV, HHV-6, and EVs in CSF samples from Tunisian immunocompetent patients with acute neuromeningeal disorders.	1	3	3	2	NA	NA	5	3	Tunisia	3	2	1	1	126	NS	NS	NS	NS	NS	NS	NS	NS	NS	NS	6,8% (of viral acute neuromen disorder)	NS	NS	1	NS	NS	NS	NS	acute neuromeningeal disorder	NS	NS (1 month - 88 years)	NS	0	3	3	1
20	2016-06-06		Nahdi, I., et al.	2013	Journal of Medical Virology	Herpesvirus Detection and Cytokine Levels (IL-10, IL-6, and IFN-gamma) in Ocular Fluid From Tunisian Immunocompetent Patients With Uveitis	June 2007 - July 2010	1	This study aimed to investigate the prevalence of HHV-1 to HHV-8 and to determine IL-6, IL-10 and IFN-g expression profiling in aqueous humor specimens from suspected viral uveitis immunocompetent patients and to analyze the correlation between viral detection, clinical data and cytokine levels fluctuation.	1	3	3	2	NA	NA	6	3	Tunisia	3	2	1	1	47	NS	NS	NS	NS	NS	NS	NS	NS	NS	NS	67% (of viral uveitis)	NS	NS	1	NS	NS	NS	NS	uveitis	NS	42.6 (22-70)	NS	0	3	3	1

## Sheet: Coding
Description of the variable	Codes used
Study No.	1 to n	Each study will be numbered sequentially. The number will be treated as unique identifiers
Author
Year
Journal
Title
Study period
Study Design	1=Cross sectional (prev)	2= Case control nested within cohort	3= Case control	4=Cohort	5=Retrospective record review	6=Case series	7=Surveillance
Objectives
Study inclusion/exclusion criteria defined (Y/N)	1=Y	2=N	3= Not stated
Informed consent obtained	1=Y	2=N	3= Not stated
Ethics approval (Y, N, unclear)	1=Y	2=N	3= Not stated
Diagnosis criteria used	1= Clinical	2=Lab	3 =Clinical & lab	4= Not stated
Clinical
Clinical case definition provided	1=Yes	2=No	3= Not stated
Clinical case definition that is met	1=CDC	2=An acute illness with diffuse maculo-papulovesicular rash, without other apparent cause	3=Not stated	4=painful vesicular skin blisters with a dermatomal distribution for herpes zoster.
Lab	1=Yes	2=No	3= Not stated
sample used for lab test	1=Blood	2=Serum/Plasma	3=Not stated	4=Blood & Lesion swab	5=CSF	6=Ocular fluid
Type of lab test used	1=VZV isolation (test)	2=Direct fluorescent antibody test	3=PCR	4=ELISA (IgG)	5=NS	6=PCR/Elisa
Country
Country income level	1= Low	2= Lower middle	3= Upper middle
Community (population) OR Health centre (facility)	1= Community	2= Health facility	3= Both community & healthcare	4= Other (describe)	5=Not stated
Denominator stated	1= Yes	2= No
Denominator source	1=Study sample size	2=Community population	3=Not stated
Sample size
% with seroprotective Abs against VZV (Non HIV)	00= NS (not stated)
% with seropositive Abs for VZV (Non HIV)	00= NS (not stated)
% with seroprotective Abs against VZV ( HIV+)	00= NS (not stated)
% with seropositive Abs for VZV ( HIV+)	00= NS (not stated)
Incidence per 100 000
Prevalence (%)
Hospitalization rate
Mortality rate
Age: mean (SDs)
Age: median (range)
Gender (Female %)
HIV positive study subjects (%)
Acyclovir?	1=Yes	2= No	3= Not stated
Vax status	1= Yes	2 = No	3= Not stated
Population density (urban OR rural)	1=Urban	2=Rural	3=Both urban and rural	4=NS	5=Refuge camp	6=periurban
Latest available national HIV prevalence rates (%)
Year when HIV prevalence rates were reported
Comments 1
Comments 2
Comments 3 (Seroprotection and seropositivity)
Risk factors associated with reduced seroprevalence
